# Supplementary material for: Genome-wide DNA methylation analysis identifies kidney epigenetic dysregulation in a cystinosis mouse model
Source: Front Cell Dev Biol. 2025 Aug 21;13:1638123. doi: 10.3389/fcell.2025.1638123 (PMC12408635; doi:10.3389/fcell.2025.1638123)
Supplement: Supplementary file 1 [file Table3.xlsx]

## Sheet: Foglio1
gene	Average logFC
Atp11a	-1.26948
Atp9a	-1.20482
Atp8a1	-1.04358
Trpc3	-0.980394
Trpv1	-0.919535
Atp2c2	-0.873708
Apoe	-0.848852
Psma6	-0.738287
Gng5	-0.682522
Slc17a7	-0.567047
Sgk1	-0.561111
Slc24a4	-0.479729
Trpv4	-0.417693
Apoc3	-0.348567
Tpcn1	0.280377
Nipa2	0.348482
Tsc22d3	0.355219
Lipc	0.356214
Slc36a1	0.363403
Slc6a6	0.365678
Ap2a2	0.374295
Abca9	0.378581
Derl1	0.379295
Aqp7	0.380986
Nipal3	0.391651
Myo5b	0.391753
Slc20a1	0.395741
Runx1	0.396064
Ahcyl2	0.39977
Slc43a2	0.400249
Slc7a7	0.404507
Slc22a18	0.405689
Nedd4l	0.41631
Abcc4	0.417633
Pcsk5	0.420655
Slc35b3	0.428765
Slc5a10	0.431921
Psmb7	0.433158
Nceh1	0.435584
Cand1	0.440748
Trpm4	0.441044
Slc15a2	0.444876
Atp8a2	0.447362
Slc30a2	0.449375
Slc47a2	0.451848
Atp1b1	0.454146
Ano6	0.458063
Slc35a1	0.460245
Slc13a4	0.469038
Atp6v0a4	0.472349
Soat1	0.476386
Mcu	0.480359
Slc4a4	0.480806
Slc30a6	0.482145
Slc22a8	0.482922
Trpv3	0.492347
Clta	0.494563
Atp6v1b2	0.505738
Slc17a1	0.512707
Magt1	0.51919
Slc47a1	0.522727
Slc16a1	0.531774
Cubn	0.532174
Slc2a12	0.532865
Slc9a8	0.551616
Aqp3	0.560412
Slc22a4	0.562219
Slc2a2	0.567666
Slc3a1	0.569754
Slc16a10	0.582747
Atp2b1	0.583091
Slc30a1	0.586432
Slc1a1	0.5912
Slc24a1	0.591734
Slc9a2	0.627132
Slc11a2	0.6411
Abcc6	0.646939
Slc6a13	0.673315
Slc5a1	0.680278
Cltc	0.714199
Slc7a8	0.725979
Clcn6	0.732505
Cftr	0.747534
Slc2a9	0.849023
Slc13a1	0.907624
Slc5a12	0.936158
Tfr2	1.01672
Abcc3	3.43608
